# Supplementary material for: Inhibition of Aminoglycoside 6′-N-acetyltransferase Type Ib (AAC(6′)-Ib): Structure–Activity Relationship of Substituted Pyrrolidine Pentamine Derivatives as Inhibitors
Source: Biomedicines. 2021 Sep 14;9(9):1218. doi: 10.3390/biomedicines9091218 (PMC8471502; doi:10.3390/biomedicines9091218)
Supplement: Supplementary file 1 [file biomedicines-09-01218-s001.zip]

Archive with 1 entries (1 files):
- biomedicines-1359714-supplementary.pdf
